# Supplementary material for: Route of inoculation and mosquito vector exposure modulate dengue virus replication kinetics and immune responses in rhesus macaques
Source: PLoS Negl Trop Dis. 2020 Apr 8;14(4):e0008191. doi: 10.1371/journal.pntd.0008191 (PMC7141610; doi:10.1371/journal.pntd.0008191)
Supplement: S1 Table — (XLSX) [file pntd.0008191.s006.xlsx]

## Sheet: cut down for publication
Primer	Reference	Description	Sequence	Notes
Eotaxin FWD	gi|74136304|ref|NM_001032874.1|	Macaca mulatta chemokine (C-C motif) ligand 11 (CCL11), mRNA	GCTCACTGGGCCAGATTCTGTT
Eotaxin REV	gi|74136304|ref|NM_001032874.1|	Macaca mulatta chemokine (C-C motif) ligand 11 (CCL11), mRNA	CAGCTTTCTGGGGACATTTGC
IFNb1 FWD	gi|209447047|ref|NM_001135795.1|	Macaca mulatta interferon, beta 1, fibroblast (IFNB1), mRNA	GTCAGAAGCTCCTGTGGCAAT
IFNb1 REV	gi|209447047|ref|NM_001135795.1|	Macaca mulatta interferon, beta 1, fibroblast (IFNB1), mRNA	GTCAATGCAGCGTCCTCCTT
IL10 FWD	gi|113461946|ref|NM_001044727.1|	Macaca mulatta interleukin 10 (IL10), mRNA	CTGAGAACCACGACCCAGAC
IL10 REV	gi|113461946|ref|NM_001044727.1|	Macaca mulatta interleukin 10 (IL10), mRNA	GAAGAAATCGATGACAGCGCC
IL1beta FWD	gi|112363110|ref|NM_001042756.1|	Macaca mulatta interleukin 1, beta (IL1B), mRNA	ACAGATGAAGTGCTCCTTCCAG
IL1beta REV	gi|112363110|ref|NM_001042756.1|	Macaca mulatta interleukin 1, beta (IL1B), mRNA	CGGAAGCCCTCGTTGTAGTG
IL29-like/IFNλ1 FWD	gi|297276999|ref|XM_001085768.2|	PREDICTED: Macaca mulatta interleukin-29-like (LOC697161), mRNA	CGAAAAGGAGTCCCCTGGCT
IL29-like/IFNλ1 REV	gi|297276999|ref|XM_001085768.2|	PREDICTED: Macaca mulatta interleukin-29-like (LOC697161), mRNA	ACGTTCTCAGACACAGGTCC
IL4 FWD	gi|74136370|ref|NM_001032904.1|	Macaca mulatta interleukin 4 (IL4), mRNA	TTTGCCCACGGACACAACT
IL4 REV	gi|74136370|ref|NM_001032904.1|	Macaca mulatta interleukin 4 (IL4), mRNA	AACTTGGTGCACAGAGTCTTCT
IL5 FWD	gi|114052045|ref|NM_001047133.1|	Macaca mulatta interleukin 5 (colony-stimulating factor, eosinophil) (IL5), mRNA	TGATAGCCAATGAGACTCTGAGGA
IL5 REV	gi|114052045|ref|NM_001047133.1|	Macaca mulatta interleukin 5 (colony-stimulating factor, eosinophil) (IL5), mRNA	CTCCAGTGTGCCTATTCCCTG
IL8 FWD	gi|74136482|ref|NM_001032965.1|	Macaca mulatta interleukin 8 (CXCL8), mRNA	GCTCTGTGTGAAGGTGCAGTT
IL8 REV	gi|74136482|ref|NM_001032965.1|	Macaca mulatta interleukin 8 (CXCL8), mRNA	GTGTGGTCCACTCTCAATCACT
IP10 FWD	gi|74136346|ref|NM_001032892.1|	Macaca mulatta chemokine (C-X-C motif) ligand 10 (CXCL10), mRNA	TGTCCACATGTTGAGATCATTGCTA
IP10 REV	gi|74136346|ref|NM_001032892.1|	Macaca mulatta chemokine (C-X-C motif) ligand 10 (CXCL10), mRNA	ACCTTTCCTTGCTAACTGCTTTC
IRF3 FWD	gi|209447041|ref|NM_001135797.1|	Macaca mulatta interferon regulatory factor 3 (IRF3), mRNA	ACCGCAAAGATGGGTTGTGT
IRF3 REV	gi|209447041|ref|NM_001135797.1|	Macaca mulatta interferon regulatory factor 3 (IRF3), mRNA	CCCCAACTCCTGAGTTCACA
MDA5 FWD	gi|425876793|ref|NM_001047123.2|	Macaca mulatta interferon induced with helicase C domain 1 (IFIH1), mRNA	ACAGAAACCGGATTGCTGCTG
MDA5 REV	gi|425876793|ref|NM_001047123.2|	Macaca mulatta interferon induced with helicase C domain 1 (IFIH1), mRNA	ACATCCAGAAATGCAGAGAACCA
MYD88 FWD	gi|194595466|ref|NM_001130681.1|	Macaca mulatta myeloid differentiation primary response gene (88) (MYD88), mRNA	CTGCAGAGCAAGGAATGTGACT
MYD88 REV	gi|194595466|ref|NM_001130681.1|	Macaca mulatta myeloid differentiation primary response gene (88) (MYD88), mRNA	ACTTGATGGGGATCAGTCGCT
RANTES FWD	gi|74136260|ref|NM_001032850.1|	Macaca mulatta chemokine (C-C motif) ligand 5 (CCL5), mRNA	TGCTTTGCCTACATTGCCCG
RANTES REV	gi|74136260|ref|NM_001032850.1|	Macaca mulatta chemokine (C-C motif) ligand 5 (CCL5), mRNA	TTTCGGGTGACAAAGACGACTG
RelA FWD	gi|297267407|ref|XM_001113258.2|	PREDICTED: Macaca mulatta v-rel reticuloendotheliosis viral oncogene homolog A (avian), transcript variant 4 (RELA), mRNA	GATCTGCCGAGTGAACCGAA
RelA REV	gi|297267407|ref|XM_001113258.2|	PREDICTED: Macaca mulatta v-rel reticuloendotheliosis viral oncogene homolog A (avian), transcript variant 4 (RELA), mRNA	TCAATGTCCTCTTTCTGCACCT
RIG-I FWD	gi|111154106|ref|NM_001042668.1|	Macaca mulatta DEAD (Asp-Glu-Ala-Asp) box polypeptide 58 (DDX58), mRNA	GGAATCACGGGTTAGCGACA
RIG-I REV	gi|111154106|ref|NM_001042668.1|	Macaca mulatta DEAD (Asp-Glu-Ala-Asp) box polypeptide 58 (DDX58), mRNA	AAAGCTTTCGAGGTCTTTGCAG
TLR3 FWD	gi|79750629|ref|NM_001036685.1|	Macaca mulatta toll-like receptor 3 (TLR3), mRNA	GGGACTTTGAGGCAGGTGTT
TLR3 REV	gi|79750629|ref|NM_001036685.1|	Macaca mulatta toll-like receptor 3 (TLR3), mRNA	CGGCATGATGTACCTTGAATCTTTT
TLR4 FWD	gi|198282104|ref|NM_001037092.1|	Macaca mulatta toll-like receptor 4 (TLR4), mRNA	CGTGGAGGTGGTTCCTAACATTACT
TLR4 REV	gi|198282104|ref|NM_001037092.1|	Macaca mulatta toll-like receptor 4 (TLR4), mRNA	TCCAGGTTCTTGGTTGAGAAGG
TLR7 FWD	gi|198282096|ref|NM_001130426.1|	Macaca mulatta toll-like receptor 7 (TLR7), mRNA	ACGAACCTCACCCTCACCATT
TLR7 REV	gi|198282096|ref|NM_001130426.1|	Macaca mulatta toll-like receptor 7 (TLR7), mRNA	CCAATCGAATAGGTACACAGTTGC
TNF FWD	gi|114051683|ref|NM_001047149.1|	Macaca mulatta tumor necrosis factor (TNF), mRNA	CCCATGTTGTAGCAAACCCTC
TNF REV	gi|114051683|ref|NM_001047149.1|	Macaca mulatta tumor necrosis factor (TNF), mRNA	TGGTTATCTGTCAGCTCCACG
XRN1 FWD	gi|109048975|ref|XM_001112305.1|	PREDICTED: Macaca mulatta 5'-3' exoribonuclease 1, transcript variant 2 (XRN1), mRNA	TGCCGACTTGATTATGCTTGG
XRN1 REV	gi|109048975|ref|XM_001112305.1|	PREDICTED: Macaca mulatta 5'-3' exoribonuclease 1, transcript variant 2 (XRN1), mRNA	TCTGGAGCACATACCCGTTG
ALG9 FWD	Noriega et al. BMC Molecular Biology 2010, 11:47; http://www.biomedcentral.com/1471-2199/11/47	PREDICTED: Macaca mulatta asparagine-linked glycosylation 9, alpha-1,2-mannosyltransferase homolog (S. cerevisiae), transcript variant 4 (ALG9), mRNA	CGATACCGCCTGGAGCACTA
ALG9 REV	Noriega et al. BMC Molecular Biology 2010, 11:47; http://www.biomedcentral.com/1471-2199/11/47	PREDICTED: Macaca mulatta asparagine-linked glycosylation 9, alpha-1,2-mannosyltransferase homolog (S. cerevisiae), transcript variant 4 (ALG9), mRNA	AACAGTGCCACAGAGCGAGAA
RPL32-like FWD	BMC Molecular Biology 2008, 9:78 http://www.biomedcentral.com/1471-2199/9/78	PREDICTED: Macaca mulatta 60S ribosomal protein L32-like, transcript variant 1 (LOC717674), mRNA	CAACATTGGTTATGGGAGCAACA	1 base modified from original pub source
RPL32-like REV	BMC Molecular Biology 2008, 9:78 http://www.biomedcentral.com/1471-2199/9/78	PREDICTED: Macaca mulatta 60S ribosomal protein L32-like, transcript variant 1 (LOC717674), mRNA	TGACGTTGTGGACCAGGAACT
