# Supplementary material for: Route of inoculation and mosquito vector exposure modulate dengue virus replication kinetics and immune responses in rhesus macaques
Source: PLoS Negl Trop Dis. 2020 Apr 8;14(4):e0008191. doi: 10.1371/journal.pntd.0008191 (PMC7141610; doi:10.1371/journal.pntd.0008191)
Supplement: S2 Table — (XLSX) [file pntd.0008191.s007.xlsx]

## Sheet: Sheet1
Phase 1					Phase 2						Phase 1						Phase 2
Difference from baseline by group					Difference from baseline by group						Between-group differences						Between-group differences
Groups: A = SC | B = ID | C = ID+SGE | D = IMF					Groups: A1 = SC D1-D1 | A2 = SC D1-D2 | D1 =IMF D1-D1						Groups: A = SC | B = ID | C = ID+SGE | D = IMF						Groups: A1 = SC D1-D1 | A2 = SC D1-D2 | D1 =IMF D1-D1
					Groups: E = SC N-D2 | F = IMF N-D2 | D2 = IMF D1-D2												Groups: E = SC N-D2 | F = IMF N-D2 | D2 = IMF D1-D2
Parameter	Day	Group	p-value		Parameter	Day	Group	p-value			Parameter	Day	Group	vs. Group	p-value		Parameter	Day	Group	vs. Group	p-value
ALT	7	A	0.0017		ALBUMIN	7	A2	0.006987			ALT	21	B	D	0.0205		ALBUMIN	7	A1	D2	0.0361
ALT	7	C	0.0365		ALBUMIN	7	D1	0.02615									ALBUMIN	7	A2	D2	0.0267
ALT	7	D	0.0112		ALBUMIN	7	D2	0.002127			Parameter	Day	Group	vs. Group	p-value		ALBUMIN	7	A2	F	0.0485
ALT	21	A	0.0442		ALBUMIN	7	F	0.004921			AST	7	A	C	0.0485		ALBUMIN	7	E	D2	0.0076
					ALBUMIN	21	A1	0.01955			AST	7	B	C	0.0496		ALBUMIN	7	E	F	0.0143
Parameter	Day	Group	p-value		ALBUMIN	21	D1	0.01613			AST	21	B	D	0.0019		ALBUMIN	21	A2	D2	0.0038
AST	7	A	0.0039		ALBUMIN	21	D2	0.007418									ALBUMIN	21	E	D2	0.0007
AST	7	B	0.0067								Parameter	Day	Group	vs. Group	p-value		ALBUMIN	21	F	D2	0.0398
AST	7	C	0.0019		Parameter	Day	Group	p-value			Basophils	21	C	D	0.012
AST	7	D	0.0228		ALT	7	A1	0.02691									Parameter	Day	Group	vs. Group	p-value
AST	21	B	0.0071		ALT	7	A2	0.007168			Parameter	Day	Group	vs. Group	p-value		Baso%	7	A1	A2	0.0103
					ALT	7	D1	0.00969			Eos%	7	A	D	0.0474		Baso%	7	A2	D1	0.0058
Parameter	Day	Group	p-value		ALT	7	D2	0.001749									Baso%	7	A2	E	0.0306
Basophils	7	B	0.0431		ALT	7	F	0.001563			Parameter	Day	Group	vs. Group	p-value
Basophils	7	C	0.0168		ALT	21	A1	0.03993			Lymphocytes	7	C	D	0.0121		Parameter	Day	Group	vs. Group	p-value
					ALT	21	D1	0.01514			Lymphocytes	21	A	C	0.041		HCT%	21	A1	E	0.0063
Parameter	Day	Group	p-value														HCT%	21	A1	F	0.0454
Eosinophils	7	D	0.0192		Parameter	Day	Group	p-value			Parameter	Day	Group	vs. Group	p-value		HCT%	21	D1	E	0.048
					AST	7	A2	0.002148			MCH	7	A	D	0.0131
Parameter	Day	Group	p-value		AST	7	D1	0.01693			MCH	7	B	D	0.049		Parameter	Day	Group	vs. Group	p-value
HCT%	7	A	0.0077								MCH	7	C	D	0.039		HGB	21	A1	E	0.0076
HCT%	7	B	0.0002		Parameter	Day	Group	p-value									HGB	21	A2	E	0.0279
HCT%	7	C	<.0001		Baso%	7	A2	0.02846			Parameter	Day	Group	vs. Group	p-value		HGB	21	D1	E	0.0233
HCT%	7	D	<.0001		Baso%	7	D2	0.03668			MCHC	7	A	C	0.0128
HCT%	21	A	0.0011								MCHC	7	A	D	0.0031		Parameter	Day	Group	vs. Group	p-value
HCT%	21	B	0.0038		Parameter	Day	Group	p-value			MCHC	7	B	C	0.0187		Lymphocytes	7	A2	D1	0.0303
HCT%	21	C	0.0002		Eosinophils	7	A1	0.01047			MCHC	7	B	D	0.0029		Lymphocytes	7	A2	D2	0.0168
HCT%	21	D	<.0001		Eosinophils	7	D1	0.0005637			MCHC	21	A	C	0.007
					Eosinophils	7	D2	0.01328			MCHC	21	B	C	0.0029		Parameter	Day	Group	vs. Group	p-value
Parameter	Day	Group	p-value		Eosinophils	7	F	0.001677									Lymph%	7	A1	D2	0.0187
HGB	7	A	0.0035		Eosinophils	21	A1	0.002691			Parameter	Day	Group	vs. Group	p-value		Lymph%	7	D1	E	0.0155
HGB	7	B	<.0001		Eosinophils	21	A2	9.617e-05			MPV	7	A	C	0.0487		Lymph%	7	D2	E	0.0011
HGB	7	C	<.0001		Eosinophils	21	D1	0.0001691			MPV	7	A	D	<.0001		Lymph%	7	E	F	0.0133
HGB	7	D	<.0001		Eosinophils	21	D2	0.003105			MPV	7	B	D	0.0003		Lymph%	21	A1	D2	0.0203
HGB	21	A	0.0002		Eosinophils	21	E	0.01495			MPV	7	C	D	<.0001		Lymph%	21	D2	E	0.0009
HGB	21	B	0.0005		Eosinophils	21	F	0.001886			MPV	21	B	D	0.0369
HGB	21	C	<.0001								MPV	21	C	D	0.001		Parameter	Day	Group	vs. Group	p-value
HGB	21	D	<.0001		Parameter	Day	Group	p-value									Monocytes	7	E	F	0.0229
					Eos%	7	A1	0.01653			Parameter	Day	Group	vs. Group	p-value
Parameter	Day	Group	p-value		Eos%	7	A2	0.01653			Neutrophils	7	C	D	0.008		Parameter	Day	Group	vs. Group	p-value
Lymphocytes	7	A	0.0002		Eos%	7	D1	0.003991			Neutrophils	21	A	C	0.0152		Mono%	7	A1	A2	0.049
Lymphocytes	7	B	<.0001		Eos%	7	D2	0.03007			Neutrophils	21	B	C	0.0034		Mono%	7	A1	D2	0.0152
Lymphocytes	7	C	<.0001		Eos%	7	F	0.002509			Neutrophils	21	C	D	0.0184
Lymphocytes	7	D	<.0001		Eos%	21	A1	0.007895									Parameter	Day	Group	vs. Group	p-value
					Eos%	21	A2	0.0001102			Parameter	Day	Group	vs. Group	p-value		Neut%	7	D1	E	0.0495
Parameter	Day	Group	p-value		Eos%	21	D1	0.003301			PLT	7	A	D	0.0349
Lymph%	21	A	0.012		Eos%	21	D2	0.01105									Parameter	Day	Group	vs. Group	p-value
Lymph%	21	D	0.0006		Eos%	21	E	0.03262			Parameter	Day	Group	vs. Group	p-value		RBC	21	A1	E	0.0343
					Eos%	21	F	0.009611			RDW_CV	7	B	C	0.0156
Parameter	Day	Group	p-value								RDW_CV	7	C	D	0.0441		Parameter	Day	Group	vs. Group	p-value
MCHC	7	A	0.0011		Parameter	Day	Group	p-value									WBC	7	A1	D2	0.0112
MCHC	7	B	0.0007		HCT%	7	A1	0.01225			Parameter	Day	Group	vs. Group	p-value		WBC	7	E	D2	0.0034
MCHC	21	A	<.0001		HCT%	7	A2	0.005272			PCV%	14	A	C	0.0371		WBC	7	E	F	0.0196
MCHC	21	B	<.0001		HCT%	7	D1	0.002551			PCV%	35	A	C	0.0238		WBC	21	A1	D2	0.0228
					HCT%	7	D2	0.003346									WBC	21	A2	D2	0.0229
Parameter	Day	Group	p-value		HCT%	7	E	0.0319			Parameter	Day	Group	vs. Group	p-value		WBC	21	D2	E	0.0007
MCV	7	A	0.007		HCT%	7	F	0.0009489			Ret	21	B	C	0.0035
MCV	7	B	0.0048		HCT%	21	A1	0.004265			Ret	21	B	D	0.0253
MCV	21	A	0.0003		HCT%	21	A2	0.008577			Ret	21	C	D	0.438
MCV	21	B	0.0026		HCT%	21	D1	0.02038
MCV	21	C	0.0047		HCT%	21	D2	0.02993			Parameter	Day	Group	vs. Group	p-value
											Ret%	7	A	C	0.0307
Parameter	Day	Group	p-value		Parameter	Day	Group	p-value			Ret%	7	B	C	0.0024
Monocytes	7	A	0.0417		HGB	7	A1	0.01018			Ret%	21	A	B	0.0064
					HGB	7	A2	0.005617			Ret%	21	B	C	<.0001
Parameter	Day	Group	p-value		HGB	7	D1	0.003706			Ret%	21	B	D	0.0008
Mono%	7	A	0.0001		HGB	7	D2	0.002357
Mono%	7	B	0.0042		HGB	7	E	0.01316			Parameter	Day	Group	vs. Group	p-value
Mono%	7	C	0.0008		HGB	7	F	0.001725			WBC	7	B	C	0.0394
Mono%	7	D	<.0001		HGB	21	A1	0.001775			WBC	7	C	D	0.0248
Mono%	21	C	0.0435		HGB	21	A2	0.0064			WBC	21	A	C	0.0108
Mono%	21	D	0.0345		HGB	21	D1	0.004471			WBC	21	B	C	0.0003
					HGB	21	D2	0.01439
Parameter	Day	Group	p-value		HGB	21	F	0.01183
MPV	7	A	0.0212
MPV	7	D	<.0001		Parameter	Day	Group	p-value
MPV	21	D	0.0017		Lymphocytes	7	A2	0.01536
					Lymphocytes	7	F	0.02324
Parameter	Day	Group	p-value
Neutrophils	7	A	0.0004		Parameter	Day	Group	p-value
Neutrophils	7	B	<.0001		Lymph%	7	D1	0.01122
Neutrophils	7	C	<.0001		Lymph%	7	D2	0.01844
Neutrophils	7	D	<.0001		Lymph%	7	F	0.03985
Neutrophils	21	C	<.0001		Lymph%	21	D1	0.003882
Neutrophils	21	D	0.0212		Lymph%	21	D2	0.0001696
Parameter	Day	Group	p-value		Parameter	Day	Group	p-value
Neut%	21	A	0.0172		MCHC	7	D2	0.0377
Neut%	21	D	0.0122		MCHC	21	A1	0.01973
					MCHC	21	A2	0.007246
Parameter	Day	Group	p-value		MCHC	21	D2	0.007984
PLT	7	A	0.0304		MCHC	21	E	0.01219
PLT	7	C	0.0463		MCHC	21	F	0.0325
Parameter	Day	Group	p-value		Parameter	Day	Group	p-value
RBC	7	A	0.0053		MCV	7	A2	0.01081
RBC	7	B	0.0001		MCV	7	D2	0.02815
RBC	7	C	<.0001		MCV	7	E	0.02569
RBC	7	D	0.0001		MCV	7	F	0.03717
RBC	21	A	0.0002		MCV	21	A1	0.0003259
RBC	21	B	0.0013		MCV	21	A2	0.04107
RBC	21	C	<.0001		MCV	21	D1	0.0008106
RBC	21	D	<.0001		MCV	21	D2	0.02182
					MCV	21	E	0.002101
Parameter	Day	Group	p-value		MCV	21	F	0.002811
RDW_CV	7	B	0.0261
RDW_CV	21	A	0.0152		Parameter	Day	Group	p-value
					Mono%	7	D2	0.003119
Parameter	Day	Group	p-value		Mono%	7	E	0.01963
Ret	21	A	0.0173		Mono%	7	F	0.007321
Ret	21	B	0.0002		Mono%	21	A2	0.01268
Ret	21	C	0.0118		Mono%	21	D1	0.003357
Ret	21	D	0.0148		Mono%	21	D2	0.006166
Parameter	Day	Group	p-value		Parameter	Day	Group	p-value
Ret%	7	A	0.0137		MPV	7	A1	0.0109
Ret%	7	B	0.0031		MPV	7	A2	0.00472
Ret%	21	A	<.0001		MPV	7	D1	0.04825
Ret%	21	B	<.0001		MPV	7	D2	0.01254
Ret%	21	C	<.0001		MPV	7	F	0.0002914
Ret%	21	D	<.0001		MPV	21	A1	0.003346
					MPV	21	A2	0.01079
Parameter	Day	Group	p-value		MPV	21	D1	0.003103
WBC	7	A	<.0001		MPV	21	D2	0.01852
WBC	7	B	0.0001		MPV	21	E	0.009484
WBC	7	C	<.0001		MPV	21	F	0.000216
WBC	7	D	<.0001
WBC	21	C	0.0002		Parameter	Day	Group	p-value
					Neutrophils	7	A2	0.004207
					Neutrophils	7	D1	0.0005475
					Neutrophils	7	D2	0.004586
					Neutrophils	7	F	0.004516
					Neutrophils	21	A1	0.01577
					Neutrophils	21	A2	0.03395
					Neutrophils	21	D1	0.01066
					Neutrophils	21	D2	0.007771
					Neutrophils	21	E	0.01009
					Neutrophils	21	F	0.01138
					Parameter	Day	Group	p-value
					Neut%	7	A1	0.02525
					Neut%	7	A2	0.001124
					Neut%	7	D2	0.003149
					Neut%	7	E	0.0003882
					Neut%	7	F	0.03773
					Neut%	21	A2	0.04404
					Neut%	21	D1	0.04476
					Neut%	21	D2	0.001243
					Neut%	21	E	0.0007663
					Neut%	21	F	0.03753
					Parameter	Day	Group	p-value
					PLT	21	F	0.01009
					Parameter	Day	Group	p-value
					RBC	7	A1	0.01123
					RBC	7	A2	0.004797
					RBC	7	D1	0.005459
					RBC	7	D2	0.003431
					RBC	7	E	0.01744
					RBC	7	F	0.002346
					RBC	21	A1	0.001159
					RBC	21	A2	0.01074
					RBC	21	D1	0.0055
					RBC	21	D2	0.02171
					RBC	21	F	0.009919
					Parameter	Day	Group	p-value
					RDW_CV	7	A2	0.04064
					RDW_CV	21	E	0.02767
					RDW_CV	21	F	0.03429
					Parameter	Day	Group	p-value
					Ret	7	A2	0.03294
					Ret	7	F	0.03672
					Ret	21	A1	0.00101
					Ret	21	E	0.04232
					Parameter	Day	Group	p-value
					Ret%	7	A2	0.02482
					Ret%	7	E	0.03745
					Ret%	7	F	0.03017
					Ret%	21	A1	0.0003285
					Ret%	21	E	0.04137
					Parameter	Day	Group	p-value
					WBC	7	A2	0.004518
					WBC	7	D1	0.0065
					WBC	7	D2	0.005001
					WBC	21	A2	0.04129
					WBC	21	D1	0.04811
					WBC	21	D2	0.003925
