# Supplementary material for: Route of inoculation and mosquito vector exposure modulate dengue virus replication kinetics and immune responses in rhesus macaques
Source: PLoS Negl Trop Dis. 2020 Apr 8;14(4):e0008191. doi: 10.1371/journal.pntd.0008191 (PMC7141610; doi:10.1371/journal.pntd.0008191)
Supplement: S3 Table — NT50 titers on day 35 post exposure are shown for each animal, as well as geometric mean titers (GMT) for each group. Fold change values for each animal and geometric mean fold change values for each group relative to pre-secondary exposure titers (month 13) are also shown. (XLSX) [file pntd.0008191.s008.xlsx]

## Sheet: Sheet1
Group	AnimalID	NT50 day35 post 2° exposure	GMT	NT50 prior to 2° exposure (Month 13)	Fold-change	Geomean Fold-change
SC D1-D1	142546	1397.82	1477.45	7668.71	0.182276	0.251077
	142572	2708.56		11893.4	0.227736
	11021042	1712.92		6583.28	0.260192
	11021142	1961.55		11139.6	0.176089
	11032722	553.403		1054.85	0.524626
SC D1-D2	142543	4268.03	3327.26	294.377	14.4985	13.956
	142550	13557.5		438.212	30.9382
	11021022	1666.94		144.446	11.5403
	11021052	1202.36		109.254	11.0052
	11021072	3516.17		378.358	9.29325
IMF D1-D1	66164	1376.84	1667.93	6531.68	0.210794	0.199947
	142562	901.713		5396.65	0.167087
	142565	1288		4040.4	0.318779
	1105188	6426.74		26246.7	0.244859
	JM67	1256.12		10806.1	0.116242
IMF D1-D2	142557	6056.94	6317.26	122.684	49.3701	26.327
	142567	4022.53		282.805	14.2237
	142569	4810		149.098	32.2607
	1104220	4045.31		220.361	18.3576
	JJ50	21222.4		697.837	30.4117
SC N-D2	RA0013	428.449	426.021
	RA0333	495.54
	RA0454	405.68
	RA0460	322.269
	RA0715	505.561
IMF N-D2	RA0063	1710.57	635.896
	RA0462	543.774
	RA0464	335.121
	RA0495	574.053
	RA0706	581.058
