# Supplementary material for: Route of inoculation and mosquito vector exposure modulate dengue virus replication kinetics and immune responses in rhesus macaques
Source: PLoS Negl Trop Dis. 2020 Apr 8;14(4):e0008191. doi: 10.1371/journal.pntd.0008191 (PMC7141610; doi:10.1371/journal.pntd.0008191)
Supplement: S4 Table — The number of mosquitoes that fed per each of the three exposure locations on the back of each animal, as well as the total number of fed mosquitoes per animal is shown. Counts are provided for both primary (IMF) and secondary (IMF D1-D1, IMF D1-D2, and IMF N-D2) exposures. (XLSX) [file pntd.0008191.s009.xlsx]

## Sheet: Sheet1
				Primary		Secondary*
	Groups	Animal ID	Position	# blood-fed per spot	Total # blood-fed per NHP	# blood-fed per spot	Total # blood-fed per NHP
	IMF D1-D1	66164	Upper	4	12	3	10
			Mid	4		4
			Lower	4		3
		1105188	Upper	4	13	4	13
			Mid	4		5
			Lower	5		4
		142562	Upper	4	12	3	9
			Mid	4		4
			Lower	4		2
		142565	Upper	5	14	3	9
			Mid	5		4
			Lower	4		2
		JM67	Upper	5	14	4	10
			Mid	4		2
			Lower	5		4
	IMF D1-D2	JJ50	Upper	4	11	3	9
			Mid	3		2
			Lower	4		4
		142557	Upper	4	13	3	10
			Mid	4		5
			Lower	5		2
		142567	Upper	5	14	2	10
			Mid	5		5
			Lower	4		3
		142569	Upper	5	14	5	9
			Mid	5		3
			Lower	4		1
		1104220	Upper	5	14	3	11
			Mid	5		4
			Lower	4		4
	IMF N-D2	RA0462	Upper	N/A	N/A	5	12
			Mid	N/A		3
			Lower	N/A		4
		RA0063	Upper	N/A	N/A	5	11
			Mid	N/A		3
			Lower	N/A		3
		RA0464	Upper	N/A	N/A	3	10
			Mid	N/A		3
			Lower	N/A		4
		RA0495	Upper	N/A	N/A	3	12
			Mid	N/A		4
			Lower	N/A		5
		RA0706	Upper	N/A	N/A	5	12
			Mid	N/A		3
			Lower	N/A		4
		* includes primary DENV2 infection control animals (IMF N-D2)
